# Supplementary material for: Nuclear RPSA senses viral nucleic acids to promote the innate inflammatory response
Source: Nat Commun. 2023 Dec 20;14:8455. doi: 10.1038/s41467-023-43784-0 (PMC10730619; doi:10.1038/s41467-023-43784-0)
Supplement: Supplementary file 4 — Source Data [file 41467_2023_43784_MOESM4_ESM.xlsx]

## Sheet: Figure1a-c
Figure1
		Il1b	2-ΔΔCT	Fold change (Set average of siNC as 1)		HSV-1 8h	Il1b	2-ΔΔCT	Fold change (Set average of siNC as 1)		HSV-1 8h	Il1b	2-ΔΔCT	Fold change (Set average of siNC as 1)		HSV-1 8h	Il1b	2-ΔΔCT	Fold change (Set average of siNC as 1)		HSV-1 8h	Il1b	2-ΔΔCT	Fold change (Set average of siNC as 1)		HSV-1 8h		2-ΔΔCT	Fold change (Set average of siNC as 1)
HSV-1 0h	si-NC	Rep-1	0.854435	0.0148597		si-Cherp	Rep-1	147.825	0.666305		si-Arpc2	Rep-1	300.577	1.21664		si-Psme3	Rep-1	485.766	0.849096		si-Rad51	Rep-1	8028.52	0.741102		si-Ncl	Rep-1	4263.35	0.703277
		Rep-2	0.874447	0.0152078			Rep-2	380.688	1.71591			Rep-2	235.811	0.954489			Rep-2	648.873	1.1342			Rep-2	9874.67	0.911518			Rep-2	4956.2	0.817569
		Rep-3	1.19641	0.020807			Rep-3	404.127	1.82155			Rep-3	211.91	0.857744			Rep-3	488.209	0.853366			Rep-3	11130.1	1.0274			Rep-3	4601.78	0.759105
HSV-1 8h	si-Rps27a	Rep-1	64.0917	0.98489		si-Mpp1	Rep-1	162.986	0.73464		si-Sod1	Rep-1	358.399	1.45068		si-Fabp5	Rep-1	736.57	1.28749		si-Hnrnpa2b1	Rep-1	7361.04	0.679488		si-NC	Rep-1	5880.2	0.969991
		Rep-2	57.8854	0.889518			Rep-2	350.107	1.57806			Rep-2	309.978	1.25469			Rep-2	778.37	1.36055			Rep-2	7513.03	0.693518			Rep-2	6100.99	1.00641
		Rep-3	57.5103	0.883755			Rep-3	264.073	1.19028			Rep-3	309.256	1.25177			Rep-3	571.821	0.999517			Rep-3	14738.4	1.36048			Rep-3	6205.16	1.0236
	si-NC	Rep-1	70.0283	1.07612		si-NC	Rep-1	128.71	0.580147		si-NC	Rep-1	280.596	1.13576		si-NC	Rep-1	552.196	0.965212		si-NC	Rep-1	9936.39	0.917216		HSV-1 8h
		Rep-2	70.9796	1.09074			Rep-2	260.449	1.17394			Rep-2	236.06	0.955495			Rep-2	687.114	1.20104			Rep-2	9484.08	0.875463		si-Ttn	Rep-1	7260.94	1.27921
		Rep-3	54.2171	0.833148			Rep-3	276.415	1.24591			Rep-3	224.509	0.908742			Rep-3	476.984	0.833746			Rep-3	13079.2	1.20732			Rep-2	5578.57	0.982817
						HSV-1 8h					HSV-1 8h					HSV-1 8h					HSV-1 8h						Rep-3	5842.07	1.02924
						si-Pnpla2	Rep-1	206.885	1.39001		si-Pkm	Rep-1	17787.3	1.14552		si-Shoc2	Rep-1	13096	0.77697		si-Kif20b	Rep-1	4117.39	1.19082		si-Nxf1	Rep-1	5694.9	1.00331
							Rep-2	240.897	1.61853			Rep-2	17975.8	1.15766			Rep-2	13111.9	0.777912			Rep-2	5486.23	1.58671			Rep-2	5288.14	0.93165
							Rep-3	284.352	1.9105			Rep-3	19870.4	1.27968			Rep-3	15704.4	0.931722			Rep-3	4614.42	1.33457			Rep-3	4187.09	0.73767
						si-Pcbp2	Rep-1	201.793	1.3558		si-NC	Rep-1	17779.1	1.145		si-RFC3	Rep-1	15357	0.911112		si-Rpl23a	Rep-1	3669.3	1.06122		si-TPI	Rep-1	7032.79	1.23902
							Rep-2	208.608	1.40159			Rep-2	13945.1	0.898079			Rep-2	14426.6	0.855912			Rep-2	4514.35	1.30563			Rep-2	8576.63	1.51101
							Rep-3	240.531	1.61607			Rep-3	14858.8	0.956923			Rep-3	18097.9	1.07373			Rep-3	3017.21	0.872628			Rep-3	7650.96	1.34793
						si-NC	Rep-1	113.061	0.759632		HSV-1 8h					si-NC	Rep-1	17408.3	1.03282		si-NC	Rep-1	3496.1	1.01113		si-NC	Rep-1	5545.05	0.976913
							Rep-2	164.586	1.10581		si-Ubc	Rep-1	227.377	0.700177			Rep-2	15209.4	0.902356			Rep-2	3853.8	1.11458			Rep-2	6020.94	1.06075
							Rep-3	168.864	1.13456			Rep-2	228.299	0.703015			Rep-3	17947.9	1.06483			Rep-3	3022.93	0.874283			Rep-3	5462.3	0.962334
												Rep-3	253.373	0.780227		HSV-1 8h										HSV-1 8h
											si-NC	Rep-1	319.899	0.985088		si-Pgam1	Rep-1	6038.77	0.798563							si-RPSA	Rep-1	755.75	0.129141
												Rep-2	347.92	1.07137			Rep-2	8451.35	1.1176								Rep-2	555.765	0.0949682
												Rep-3	306.406	0.943538			Rep-3	5585.45	0.738616								Rep-3	857.467	0.146523
																si-NC	Rep-1	6889.33	0.91104							si-NC	Rep-1	6031.05	1.03058
																	Rep-2	7367.97	0.974336								Rep-2	4868.34	0.831893
																	Rep-3	8428.84	1.11462								Rep-3	6656.96	1.13753
Figure1b	qRT-PCR analysis of gene expression in HSV-1 infected A549 cells
		HSV-1	IL1A	2-ΔΔCT			HSV-1	IL1B	2-ΔΔCT			HSV-1	IFNB	2-ΔΔCT			HSV-1	HSV-1	2-ΔΔCT
	WT	0h	Rep-1	2.25515		WT	0h	Rep-1	1.68105		WT	0h	Rep-1	1		WT	0h	Rep-1	5.97895
			Rep-2	1				Rep-2	1				Rep-2	1.31588				Rep-2	1
			Rep-3	1.22821				Rep-3	0.455308				Rep-3	0.705763				Rep-3	1.78023
		10h	Rep-1	13.1054			10h	Rep-1	16.3539			10h	Rep-1	16.5349			10h	Rep-1	165.049
			Rep-2	16.4371				Rep-2	14.6961				Rep-2	18.5453				Rep-2	135.228
			Rep-3	13.8369				Rep-3	18.0963				Rep-3	52.7311				Rep-3	392.594
	RPSAko	0h	Rep-1	0.451865		RPSAko	0h	Rep-1	1.3529		RPSAko	0h	Rep-1	0.964568		RPSAko	0h	Rep-1	1.35777
			Rep-2	0.709363				Rep-2	1.26526				Rep-2	0.794667				Rep-2	2.34068
			Rep-3	0.754363				Rep-3	1.06852				Rep-3	0.631326				Rep-3	2.10301
		10h	Rep-1	1.46068			10h	Rep-1	6.04559			10h	Rep-1	36.8767			10h	Rep-1	299.877
			Rep-2	0.677837				Rep-2	2.96648				Rep-2	24.695				Rep-2	229.477
			Rep-3	2.73887				Rep-3	6.39405				Rep-3	19.1543				Rep-3	295.048
Figure1c	qRT-PCR analysis of gene expression in IAV infected A549 cells
		IAV	IL6	2-ΔΔCT			IAV	CXCL10	2-ΔΔCT			IAV	IFNB	2-ΔΔCT			IAV	IAV P3	2-ΔΔCT
	WT	0h	Rep-1	0.872194		WT	0h	Rep-1	0.785169		WT	0h	Rep-1	0.870609		WT	0h	Rep-1	0.809425
			Rep-2	1.13934				Rep-2	0.739113				Rep-2	1.07035				Rep-2	1.24187
			Rep-3	1.07863				Rep-3	1.31613				Rep-3	1.03927				Rep-3	1.17152
		10h	Rep-1	19.9233			10h	Rep-1	128.586			10h	Rep-1	11.4953			10h	Rep-1	1188059
			Rep-2	25.9024				Rep-2	223.207				Rep-2	15.6649				Rep-2	1493492
			Rep-3	30.7582				Rep-3	233.258				Rep-3	16.6119				Rep-3	1573676
	RPSAko	0h	Rep-1	1.07411		RPSAko	0h	Rep-1	0.052685		RPSAko	0h	Rep-1	1.6915		RPSAko	0h	Rep-1	0.006267
			Rep-2	0.763413				Rep-2	0.025369				Rep-2	0.866303				Rep-2	3.21075
			Rep-3	0.807508				Rep-3	0.048458				Rep-3	0.903865				Rep-3	2.91949
		10h	Rep-1	12.5904			10h	Rep-1	52.7029			10h	Rep-1	11.9677			10h	Rep-1	1238983
			Rep-2	7.63867				Rep-2	87.0597				Rep-2	6.24761				Rep-2	677718
			Rep-3	11.7832				Rep-3	55.3174				Rep-3	11.2709				Rep-3	971321

## Sheet: Figure1d-k
Figure1d-k
		Manufacturer	Cat No.
	anti-RPSA	ThermoFisher Scientific	PA5-86634
	anti-laminA/C	Cell Signaling Technology	4777
	anti-Flag	Cell Signaling Technology	2368
	anti-RPSA(IF)	proteintech	14533-1-AP
Figure1d	Interaction between nuclear RPSA and HSV-1 DNA				Figure1e	Interaction between nuclear RPSA and IAV					Figure1f	IF assay(HSV										Figure1g	IF assay (IAV)
Figure1h			Figure1i					Figure1j					Figure1k						Figure1m					Figure1m
i

## Sheet: Figure2
Figure 2
Figure 2a	qRT-PCR ananlysis of gene expression in HSV-1 infected BMDM
		Ifnb	2-ΔΔCT				Il1a	2-ΔΔCT				Il1b	2-ΔΔCT				Il6	2-ΔΔCT				Il12b	2-ΔΔCT
Lyz cre-	0h	Rep-1	6.35373		Lyz cre-	0h	Rep-1	0.846479		Lyz cre-	0h	Rep-1	0.759198		Lyz cre-	0h	Rep-1	2.72488		Lyz cre-	0h	Rep-1	1.00151
		Rep-2	0.787462				Rep-2	0.320681				Rep-2	0.579155				Rep-2	0.24543				Rep-2	0.445398
		Rep-3	0.294079				Rep-3	0.324101				Rep-3	0.985571				Rep-3	1.51077				Rep-3	0.917664
	6h	Rep-1	2672.29			6h	Rep-1	136.954			6h	Rep-1	156.303			6h	Rep-1	11390.4	2.64582e-07		6h	Rep-1	3894.8
		Rep-2	3316.59				Rep-2	129.973				Rep-2	123.613				Rep-2	11138.6				Rep-2	3523.8
		Rep-3	3345.15				Rep-3	159.532				Rep-3	163.938				Rep-3	10997.4				Rep-3	3741.58
Lyz cre+	0h	Rep-1	12.4624		Lyz cre+	0h	Rep-1	4.74606		Lyz cre+	0h	Rep-1	3.1002		Lyz cre+	0h	Rep-1	94.3238		Lyz cre+	0h	Rep-1	35.5655
		Rep-2	21.0071				Rep-2	7.26088				Rep-2	4.42775				Rep-2	84.2068				Rep-2	65.9677
		Rep-3	12.1039				Rep-3	5.93918				Rep-3	4.3398				Rep-3	232.569				Rep-3	64.9426
	6h	Rep-1	2071.03			6h	Rep-1	26.0363			6h	Rep-1	10.0016			6h	Rep-1	2485.28			6h	Rep-1	835.974
		Rep-2	2760.76				Rep-2	29.4151				Rep-2	14.2263				Rep-2	2296.51				Rep-2	687.397
		Rep-3	3814.88				Rep-3	38.0413				Rep-3	15.1259				Rep-3	2367.23				Rep-3	881.217
Figure 2b	ELISA assay
	HSV-1		Conc. IFNβ (pg/ml)					Conc. IL1α (pg/ml)					Conc. IL1β (pg/ml)					Conc. IL6 (pg/ml)					Conc. IL12β (pg/ml)
Lyz cre-	0h	Rep-1	11.7273		Lyz cre-	0h	Rep-1	2.27549		Lyz cre-	0h	Rep-1	2.50609		Lyz cre-	0h	Rep-1	1.61943		Lyz cre-	0h	Rep-1	1.67843
		Rep-2	12.2304				Rep-2	1.79358				Rep-2	1.77052				Rep-2	0.58288				Rep-2	1.39212
		Rep-3	1.17116				Rep-3	2.13453				Rep-3	1.63378				Rep-3	-0.65801				Rep-3	1.2051
	12h	Rep-1	602.822			12h	Rep-1	13.5493			12h	Rep-1	576.523			12h	Rep-1	253.3	4.26363e-05		12h	Rep-1	200.343
		Rep-2	474.627				Rep-2	13.7676				Rep-2	635.407				Rep-2	244.903				Rep-2	207.825
		Rep-3	447.438				Rep-3	13.4422				Rep-3	549.795				Rep-3	259.007				Rep-3	198.021
Lyz cre+	0h	Rep-1	1.45718		Lyz cre+	0h	Rep-1	1.65529		Lyz cre+	0h	Rep-1	1.68726		Lyz cre+	0h	Rep-1	0.248748		Lyz cre+	0h	Rep-1	1.52302
		Rep-2	1.23704				Rep-2	2.20041				Rep-2	1.87733				Rep-2	1.80063				Rep-2	1.62588
		Rep-3	1.38365				Rep-3	2.52705				Rep-3	1.64753				Rep-3	5.71122				Rep-3	1.49453
	12h	Rep-1	441.097			12h	Rep-1	10.0408			12h	Rep-1	98.1172			12h	Rep-1	160.056			12h	Rep-1	67.0306
		Rep-2	527.549				Rep-2	10.3545				Rep-2	92.5504				Rep-2	150.443				Rep-2	70.8068
		Rep-3	722.695				Rep-3	9.94077				Rep-3	93.1205				Rep-3	151.497				Rep-3	68.5595
Figure 2c	qRT-PCR ananlysis of gene expression in HSV-1 infected MEF cells														Figure 2d	qRT-PCR ananlysis of gene expression in HSV-1 infected MLE-12 cells
	HSV-1	Il1b	2-ΔΔCT				Il6	2-ΔΔCT				Tnfa	2-ΔΔCT			HSV-1	Il1b	2-ΔΔCT				Il6	2-ΔΔCT
WT	0h	Rep-1	0.0709151		WT	0h	Rep-1	0.915381		WT	0h	Rep-1	1.05383		WT	6h	Rep-1	54.4514		WT	6h	Rep-1	267.088
		Rep-2	1.05549				Rep-2	0.960133				Rep-2	1.20892				Rep-2	91.7773				Rep-2	229.776
		Rep-3	1.78987				Rep-3	1.03187				Rep-3	0.809071				Rep-3	54.0921				Rep-3	300.937
	6h	Rep-1	30.3501			6h	Rep-1	288.942			6h	Rep-1	25.2169		MLE-iKO	6h	Rep-1	16.3844		MLE-iKO	6h	Rep-1	61.8532
		Rep-2	34.8174				Rep-2	275.534				Rep-2	26.2174				Rep-2	18.7777				Rep-2	72.4696
		Rep-3	49.0114				Rep-3	263.642				Rep-3	23.8197				Rep-3	15.7994				Rep-3	66.4352
RPSA-ov	0h	Rep-1	0.570986		RPSA-ov	0h	Rep-1	0.9376		RPSA-ov	0h	Rep-1	0.414025		MLE-iKO +RPSA	6h	Rep-1	192.967		MLE-iKO +RPSA	6h	Rep-1	225.217
		Rep-2	1.06301				Rep-2	0.926979				Rep-2	0.57927				Rep-2	205.381				Rep-2	191.261
		Rep-3	1.4185				Rep-3	0.884118				Rep-3	0.529371				Rep-3	231.901				Rep-3	190.219
	6h	Rep-1	106.68			6h	Rep-1	1875.37			6h	Rep-1	145.513
		Rep-2	105.249				Rep-2	1137.2				Rep-2	102.942
		Rep-3	143.358				Rep-3	2467.33				Rep-3	125.009
Figure 2e
Raw RNA-seq data is deposited in the National Center for Biotechnology Information’s Gene Expression Omnibus under accession code GSE204895
Figure 2f	qRT-PCR in RAW264.7 nuclear transfected with dsDNA									Figure 2h	qRT-PCR in RAW264.7 cytoplasm transfected with dsDNA
	dsDNA	Il1b	2-ΔΔCT			dsDNA	Il6	2-ΔΔCT			dsDNA	Il1b	2-ΔΔCT			dsDNA	Il6	2-ΔΔCT
WT	0h	Rep-1	0.821291		WT	0h	Rep-1	1.05594		WT	0h	Rep-1	1		WT	0h	Rep-1	1
		Rep-2	1.09318				Rep-2	0.919897				Rep-2	1.33011				Rep-2	1.35611
		Rep-3	1.25142				Rep-3	0.986574				Rep-3	1.65058				Rep-3	1.13259
	6h	Rep-1	88.2718			6h	Rep-1	97.9856			6h	Rep-1	20.5939			6h	Rep-1	42.9558
		Rep-2	88.3592				Rep-2	98.7582				Rep-2	12.9068				Rep-2	25.045
		Rep-3	89.2148				Rep-3	94.0159				Rep-3	22.2802				Rep-3	18.215
RPSA-iKO	0h	Rep-1	3.51222		RPSA-iKO	0h	Rep-1	0.967352		RPSA-iKO	0h	Rep-1	2.01718		RPSA-iKO	0h	Rep-1	1.09944
		Rep-2	3.26311				Rep-2	1.06237				Rep-2	1.86513				Rep-2	1.09363
		Rep-3	3.36153				Rep-3	0.790039				Rep-3	1.62227				Rep-3	0.941713
	6h	Rep-1	24.0895			6h	Rep-1	18.8394			6h	Rep-1	24.6414			6h	Rep-1	28.8828
		Rep-2	19.331				Rep-2	20.1353				Rep-2	15.6658				Rep-2	17.2868
		Rep-3	22.433				Rep-3	19.1125				Rep-3	23.5007				Rep-3	24.8515
Figure 2g	qRT-PCR in RAW264.7 nuclear transfected with polyI:C									Figure 2i	qRT-PCR in RAW264.7 cytoplasm transfected with polyI:C
	poly I:C	Il1b	2-ΔΔCT			dsDNA	Il6	2-ΔΔCT			poly I:C	Il1b	2-ΔΔCT			poly I:C	Il6	2-ΔΔCT
WT	0h	Rep-1	2.5133		WT	0h	Rep-1	1		WT	0h	Rep-1	1.41042		WT	0h	Rep-1	1.6165
		Rep-2	1				Rep-2	0.50103				Rep-2	0.460769				Rep-2	0.555414
		Rep-3	0.989014				Rep-3	0.434925				Rep-3	1.14683				Rep-3	0.72834
	6h	Rep-1	38.8733			6h	Rep-1	14.7779			8h	Rep-1	93.7082			8h	Rep-1	178.519
		Rep-2	49.7198				Rep-2	19.8308				Rep-2	81.7386				Rep-2	158.775
		Rep-3	31.2621				Rep-3	12.321				Rep-3	78.9688				Rep-3	186.895
RPSA-iKO	0h	Rep-1	0.982462		RPSA-iKO	0h	Rep-1	0.602302		RPSA-iKO	0h	Rep-1	0.24218		RPSA-iKO	0h	Rep-1	0.934997
		Rep-2	0.672755				Rep-2	0.420038				Rep-2	0.2401				Rep-2	1.35206
		Rep-3	1.12647				Rep-3	0.675232				Rep-3	0.423997				Rep-3	0.64542
	6h	Rep-1	18.3949			6h	Rep-1	5.49722			8h	Rep-1	73.9828			8h	Rep-1	181.377
		Rep-2	16.3113				Rep-2	5.98112				Rep-2	80.0241				Rep-2	175.017
		Rep-3	16.6431				Rep-3	5.76727				Rep-3	72.9733				Rep-3	145.209

## Sheet: Figure3
Figure 3
Figure 3a
			Il1b	2-ΔΔCT					Il6	2-ΔΔCT
Vec	HSV 0h	DMSO	Rep-1	1.46612		Vec	HSV 0h	DMSO	Rep-1	0.998772
			Rep-2	1.85961					Rep-2	0.995757
			Rep-3	1.26488					Rep-3	0.957304
	HSV-1 6h	DMSO	Rep-1	380.567			HSV-1 6h	DMSO	Rep-1	151.814
			Rep-2	300.355					Rep-2	151.627
			Rep-3	282.879					Rep-3	211.94
		pan-inhibitor	Rep-1	62.7066				pan-inhibitor	Rep-1	65.8698
			Rep-2	86.7614					Rep-2	66.0338
			Rep-3	71.1439					Rep-3	60.104
		iTAK	Rep-1	130.463				iTAK	Rep-1	109.194
			Rep-2	130.739					Rep-2	90.8459
			Rep-3	134.991					Rep-3	82.7468
		iSTING	Rep-1	105.308				iSTING	Rep-1	82.5485
			Rep-2	84.5108					Rep-2	50.4725
			Rep-3	97.9602					Rep-3	74.6605
RPSA	HSV 0h	DMSO	Rep-1	1.56547		RPSA	HSV 0h	DMSO	Rep-1	1.53172
			Rep-2	0.634864					Rep-2	0.405241
			Rep-3	1.36125					Rep-3	1.32717
	HSV-1 6h	DMSO	Rep-1	591.75			HSV-1 6h	DMSO	Rep-1	286.103
			Rep-2	564.74					Rep-2	311.967
			Rep-3	448.519					Rep-3	214.343
		pan-inhibitor	Rep-1	87.3035				pan-inhibitor	Rep-1	76.4399
			Rep-2	53.0807					Rep-2	68.3139
			Rep-3	47.0002					Rep-3	96.4698
		iTAK	Rep-1	246.296				iTAK	Rep-1	171.728
			Rep-2	298.171					Rep-2	199.258
			Rep-3	276.484					Rep-3	196.444
		iSTING	Rep-1	212.1				iSTING	Rep-1	109.724
			Rep-2	238.939					Rep-2	114.84
			Rep-3	235.258					Rep-3	131.009
Figure 3b-c
Raw ATAC-seq data is deposited in the National Center for Biotechnology Information’s Gene Expression Omnibus under accession code GSE204895
Figure 3d	DNA accessibility assay
	HSV-1	Il1b	2-ΔΔCT			HSV-1	Il6	2-ΔΔCT			HSV-1	Il12b	2-ΔΔCT			HSV-1	Tnfa	2-ΔΔCT			HSV-1	Ifnb	2-ΔΔCT
WT	0h	Rep-1	1		WT	0h	Rep-1	0.674241		WT	0h	Rep-1	0.999993		WT	0h	Rep-1	1.06722		WT	0h	Rep-1	0.999854
		Rep-2	1.00005				Rep-2	0.999931				Rep-2	1.00031				Rep-2	0.982539				Rep-2	0.999658
		Rep-3	0.999778				Rep-3	0.835758				Rep-3	0.999693				Rep-3	1.00023				Rep-3	1.00011
	2h	Rep-1	0.325464			2h	Rep-1	0.386023			2h	Rep-1	0.298075			2h	Rep-1	0.275963	0.011037		2h	Rep-1	1.2378
		Rep-2	0.446258				Rep-2	0.557104				Rep-2	0.355889				Rep-2	0.250098				Rep-2	0.710777
		Rep-3	0.327055				Rep-3	0.643065				Rep-3	0.271723				Rep-3	0.23653				Rep-3	0.539178
	4h	Rep-1	0.223512			4h	Rep-1	0.252663			4h	Rep-1	0.175059			4h	Rep-1	0.131795	0.00993008		4h	Rep-1	0.31841
		Rep-2	0.267504				Rep-2	0.230408				Rep-2	0.194695				Rep-2	0.197333				Rep-2	0.245262
		Rep-3	0.176399				Rep-3	0.299149				Rep-3	0.250939				Rep-3	0.213846				Rep-3	0.47924
RPSA-iKO	0h	Rep-1	1.26683		RPSA-iKO	0h	Rep-1	0.823557		RPSA-iKO	0h	Rep-1	1.1033		RPSA-iKO	0h	Rep-1	0.78143		RPSA-iKO	0h	Rep-1	1.37175
		Rep-2	1.25413				Rep-2	1.03153				Rep-2	1.05392				Rep-2	0.888516				Rep-2	1.69429
		Rep-3	0.992494				Rep-3	1.10856				Rep-3	0.980719				Rep-3	0.869329				Rep-3	0.905203
	2h	Rep-1	1.04812			2h	Rep-1	0.797617			2h	Rep-1	0.437447			2h	Rep-1	0.472538			2h	Rep-1	0.243
		Rep-2	1.17267				Rep-2	0.761719				Rep-2	0.69066				Rep-2	0.753556				Rep-2	0.599378
		Rep-3	1.31038				Rep-3	0.525417				Rep-3	0.573351				Rep-3	0.692577				Rep-3	1.43683
	4h	Rep-1	0.472064			4h	Rep-1	0.464177			4h	Rep-1	0.520831			4h	Rep-1	0.395377			4h	Rep-1	0.296685
		Rep-2	0.40558				Rep-2	0.782832				Rep-2	0.787481				Rep-2	0.623214				Rep-2	0.245369
		Rep-3	0.328635				Rep-3	1.10181				Rep-3	0.587004				Rep-3	0.616179				Rep-3	0.463892
Figure 3e-f
Raw H3K4me3 ChIP-seq data is deposited in the National Center for Biotechnology Information’s Gene Expression Omnibus under accession code GSE204895
Figure 3g	ChIP-qPCR assay of H3K4me3
	HSV-1	Il1b	2-ΔΔCT			HSV-1	Il6	2-ΔΔCT			HSV-1	Il12b	2-ΔΔCT			HSV-1	Tnfa	2-ΔΔCT			HSV-1	Ifnb	2-ΔΔCT
WT	0h	Rep-1	0.782016		WT	0h	Rep-1	0.867107		WT	0h	Rep-1	0.922168		WT	0h	Rep-1	0.723207		WT	0h	Rep-1	0.880871
		Rep-2	1.02336				Rep-2	1.12757				Rep-2	0.995984				Rep-2	1.30048				Rep-2	1.10057
		Rep-3	1.09743				Rep-3	0.859083				Rep-3	0.953653				Rep-3	0.975228				Rep-3	1.07562
	3h	Rep-1	2.67099			3h	Rep-1	2.5223			3h	Rep-1	2.84394			3h	Rep-1	3.17157	0.000145876		3h	Rep-1	4.15345
		Rep-2	2.50596				Rep-2	2.63144				Rep-2	2.89837				Rep-2	3.51636				Rep-2	4.08541
		Rep-3	2.7416				Rep-3	2.40527				Rep-3	2.92174				Rep-3	3.4449				Rep-3	3.65984
RPSA-iKO	0h	Rep-1	1.29239		RPSA-iKO	0h	Rep-1	0.901494		RPSA-iKO	0h	Rep-1	0.966305		RPSA-iKO	0h	Rep-1	0.890039		RPSA-iKO	0h	Rep-1	0.857118
		Rep-2	1.25731				Rep-2	0.882586				Rep-2	1.0118				Rep-2	0.917064				Rep-2	0.90247
		Rep-3	1.07968				Rep-3	1.24217				Rep-3	1.02391				Rep-3	0.99556				Rep-3	0.938167
	3h	Rep-1	1.05113			3h	Rep-1	1.53159			3h	Rep-1	1.96687			3h	Rep-1	0.981588			3h	Rep-1	4.05809
		Rep-2	1.15594				Rep-2	1.3422				Rep-2	1.8852				Rep-2	0.657257				Rep-2	4.5644
		Rep-3	1.18244				Rep-3	1.59239				Rep-3	1.97805				Rep-3	1.12588				Rep-3	3.23114

## Sheet: Figure4a-b
Figure 4a-b	Immunoprecipitation assay
		Manufacturer	Cat No.
	anti-P65	Cell Signaling Technology	8242
	anti-IRF3	Cell Signaling Technology	4302
	anti-SMARCA5	Cell Signaling Technology	4777
	anti-RPSA	ThermoFisher Scientific	PA5-86634
	anti-laminA/C	Cell Signaling Technology	4302
	anti-RPSA(IP)	Santa Cruz Biotechnology	sc-376295
Figure 4a	Co-IP of RPSA/SMARCA5 complex in HSV-1 infected RAW264.7 cells							Figure 4b	Co-IP of RPSA/SMARCA5 complex in IAV infected RAW264.7 cells

## Sheet: Figure4c-d
Figure 4c-d
Figure 4c	SMARCA5 ChIP-qPCR
	HSV-1	Il1b	2-ΔΔCT			HSV-1	Il6	2-ΔΔCT			HSV-1	Il12b	2-ΔΔCT
WT	0h	Rep-1	0.941013		WT	0h	Rep-1	0.747622		WT	0h	Rep-1	0.879224
		Rep-2	1.08753				Rep-2	0.909679				Rep-2	0.985061
		Rep-3	1.0477				Rep-3	1.19961				Rep-3	1.0456
	3h	Rep-1	4.79343			3h	Rep-1	1.73128			3h	Rep-1	3.63006
		Rep-2	5.09387				Rep-2	1.62196				Rep-2	3.98231
		Rep-3	4.82562				Rep-3	1.43639				Rep-3	3.75335
RPSA-iKO	0h	Rep-1	1.25548		RPSA-iKO	0h	Rep-1	0.765914		RPSA-iKO	0h	Rep-1	1.05325
		Rep-2	1.11495				Rep-2	0.770046				Rep-2	1.03532
		Rep-3	1.09122				Rep-3	0.770463				Rep-3	0.770831
	3h	Rep-1	2.31297			3h	Rep-1	1.17679			3h	Rep-1	1.8712
		Rep-2	2.40588				Rep-2	1.32862				Rep-2	2.04929
		Rep-3	1.92571				Rep-3	1.01668				Rep-3	1.65596
Figure 4d	qRT-PCR in MLE-12
	HSV-1	Il1b	2-ΔΔCT			HSV-1	Il6	2-ΔΔCT			HSV-1	Ifnb	2-ΔΔCT
RPSA-iKO + vector	0h	Rep-1	1.68155		RPSA-iKO + vector	0h	Rep-1	1.63407		RPSA-iKO + vector	0h	Rep-1	1.07093
		Rep-2	1.45239				Rep-2	1.10216				Rep-2	0.963883
		Rep-3	2.11094				Rep-3	0.68761				Rep-3	0.552338
	6h	Rep-1	923.281			6h	Rep-1	225.972			6h	Rep-1	436.123
		Rep-2	608.124				Rep-2	207.928				Rep-2	537.392
		Rep-3	441.18				Rep-3	114.312				Rep-3	433.196
RPSA-iKO +Smarca5	0h	Rep-1	1.26389		RPSA-iKO +Smarca5	0h	Rep-1	2.69376		RPSA-iKO +Smarca5	0h	Rep-1	0.872
		Rep-2	1.11415				Rep-2	0.830483				Rep-2	0.739
		Rep-3	0.665602				Rep-3	0.946999				Rep-3	0.825
	6h	Rep-1	299.75			6h	Rep-1	405.313			6h	Rep-1	750.119
		Rep-2	761.741				Rep-2	135.409				Rep-2	1025.52
		Rep-3	691.897				Rep-3	145.391				Rep-3	735.599
WT + vector	0h	Rep-1	1.27007		WT + vector	0h	Rep-1	0.547211		WT + vector	0h	Rep-1	0.538279
		Rep-2	0.981507				Rep-2	0.748782				Rep-2	0.752397
		Rep-3	2.26978				Rep-3	0.799079				Rep-3	0.852334
	6h	Rep-1	1143.76			6h	Rep-1	399.121			6h	Rep-1	559.892
		Rep-2	1190.25				Rep-2	556.846				Rep-2	431.42
		Rep-3	1184.36				Rep-3	600.535				Rep-3	571.99
WT+ Smarca5	0h	Rep-1	0.918422		WT+ Smarca5	0h	Rep-1	1.15346		WT+ Smarca5	0h	Rep-1	2.056
		Rep-2	0.96864				Rep-2	1.03292				Rep-2	0.668
		Rep-3	0.609905				Rep-3	1.0002				Rep-3	0.818
	6h	Rep-1	2787.85			6h	Rep-1	1326.32			6h	Rep-1	768.69
		Rep-2	3153.76				Rep-2	1147.69				Rep-2	1143.94
		Rep-3	2144.85				Rep-3	1523.95				Rep-3	844.158

## Sheet: Figure4e-h
Figure4e-h			Manufacturer	Cat No.
		anti-pTyr	Jingjie PTM BioLab	PTM-702
		anti-Acetyl	Jingjie PTM BioLab	PTM-105RM
		Anti-pThr/Ser	Jingjie PTM BioLab	PTM-705RM
		anti-Flag	Cell Signaling Technology	2368
		anti-LaminA/C	Cell Signaling Technology	4302
		anti-GAPDH	MBL	M171-3
Figure 4e							Figure 4f					Figure 4g						Figure 4h

## Sheet: Figure4i
Figure4i	qRT-PCR analysis for Il1b mRNA levels in wild-type or Rpsa-iKO MLE-12 cells
	HSV-1	Il1b	2-ΔΔCT			IAV	Il1b	2-ΔΔCT			CpG	Il1b	2-ΔΔCT
WT	0h	Rep-1	0.822		WT	0h	Rep-1	1.34211		WT	0h	Rep-1	0.557672
		Rep-2	1.639				Rep-2	0.915455				Rep-2	1.02223
		Rep-3	1.174				Rep-3	0.798096				Rep-3	0.95457
	6h	Rep-1	91.42			6h	Rep-1	69.1816			8h	Rep-1	195.541
		Rep-2	70.133				Rep-2	77.1528				Rep-2	208.814
		Rep-3	62.401				Rep-3	97.3638				Rep-3	227.104
RPSA-iKO+vector	0h	Rep-1	1.257		RPSA-iKO+vector	0h	Rep-1	0.84203		RPSA-iKO+vector	0h	Rep-1	0.866672
		Rep-2	0.778				Rep-2	1.64449				Rep-2	1.47288
		Rep-3	0.897				Rep-3	0.707419				Rep-3	0.988885
	6h	Rep-1	30.018			6h	Rep-1	22.3073			8h	Rep-1	216.327
		Rep-2	34.64				Rep-2	24.0531				Rep-2	210.43
		Rep-3	35.523				Rep-3	21.0049				Rep-3	232.762
RPSA-iKO +WT	0h	Rep-1	0.939		RPSA-iKO +WT	0h	Rep-1	0.785351		RPSA-iKO +WT	0h	Rep-1	1.35965
		Rep-2	1.078				Rep-2	0.705837				Rep-2	1.51642
		Rep-3	1.546				Rep-3	0.603775				Rep-3	1.14755
	6h	Rep-1	69.983			6h	Rep-1	58.1569			8h	Rep-1	232.769
		Rep-2	95.362				Rep-2	63.9595				Rep-2	193.243
		Rep-3	90.739				Rep-3	67.5308				Rep-3	208.58
RPSA-iKO +Y204A	0h	Rep-1	1.222		RPSA-iKO +Y204A	0h	Rep-1	0.712444		RPSA-iKO +Y204A	0h	Rep-1	1.63032
		Rep-2	1.69				Rep-2	0.670286				Rep-2	0.832581
		Rep-3	1.244				Rep-3	0.599006				Rep-3	0.957337
	6h	Rep-1	43.034			6h	Rep-1	33.9681			8h	Rep-1	183.022
		Rep-2	47.916				Rep-2	31.8684				Rep-2	212.269
		Rep-3	50.134				Rep-3	32.4766				Rep-3	217.102
RPSA-iKO +Y204D	0h	Rep-1	1.102		RPSA-iKO +Y204D	0h	Rep-1	0.951743		RPSA-iKO +Y204D	0h	Rep-1	0.930293
		Rep-2	1.366				Rep-2	0.783012				Rep-2	1.23944
		Rep-3	1.326				Rep-3	0.922073				Rep-3	0.565735
	6h	Rep-1	130.576			6h	Rep-1	104.512			8h	Rep-1	283.941
		Rep-2	155.151				Rep-2	110.021				Rep-2	318.625
		Rep-3	140.63				Rep-3	109.329				Rep-3	348.769

## Sheet: Figure4j
Figure4j	Immunoblotted assay
			Manufacturer	Cat No.
		anti-Flag	Cell Signaling Technology	2368
		anti-HA	Cell Signaling Technology	3724

## Sheet: Figuer 5b-d
Figure 5b-c
Figure 5b	qRT-PCR analysis for Il1b and Il6 mRNA levels in Rpsa-iKO MLE-12 cells											Figure 5c	Co-immunoprecipitation assay of SMARCA5 complex							Fig.5d	Immunoprecipitated with anti-RPSA antibody or IgG
														Manufacturer	Cat No.								Manufacturer	Cat No.
	HSV-1		Il1b	2-ΔΔCT			HSV-1		Il6	2-ΔΔCT			anti-SMARCA5	abcam	ab3749							anti-SMARCA5	Cell Signaling Technology	4777
KO+vector	0h	DMSO	Rep-1	0.923803		KO+vector	0h	DMSO	Rep-1	1.05094			anti-P65	Cell Signaling Technology	8242							anti-P65	Cell Signaling Technology	8242
			Rep-2	0.913871					Rep-2	1.39207			anti-RPSA	ThermoFisher Scientific	PA5-86634							anti-RPSA	ThermoFisher Scientific	PA5-86634
			Rep-3	1.13279					Rep-3	0.940241			anti-laminA/C	Cell Signaling Technology	4302							anti-laminA/C	Cell Signaling Technology	4302
		BAY 11-7082	Rep-1	0.777981				BAY 11-7082	Rep-1	0.956108			anti-RPSA(IP)	Santa Cruz Biotechnology	sc-376295							anti-RPSA(IP)	Santa Cruz Biotechnology	sc-376295
			Rep-2	0.870623					Rep-2	1.10925
			Rep-3	2.2728					Rep-3	0.706509
	6h	DMSO	Rep-1	21.2066			6h	DMSO	Rep-1	40.5607
			Rep-2	21.7051					Rep-2	36.0661
			Rep-3	22.8274					Rep-3	29.982
		BAY 11-7082	Rep-1	16.1334				BAY 11-7082	Rep-1	36.1357
			Rep-2	14.6379					Rep-2	34.3678
			Rep-3	10.3299					Rep-3	34.4106
KO+RPSA	0h	DMSO	Rep-1	0.926854		KO+RPSA	0h	DMSO	Rep-1	1.04456
			Rep-2	0.923019					Rep-2	0.959979
			Rep-3	1.04782					Rep-3	0.515173
		BAY 11-7082	Rep-1	1.27006				BAY 11-7082	Rep-1	1.16604
			Rep-2	1.67573					Rep-2	1.112
			Rep-3	1.08618					Rep-3	1.50991
	6h	DMSO	Rep-1	97.7706			6h	DMSO	Rep-1	169.319
			Rep-2	105.422					Rep-2	161.64
			Rep-3	110.644					Rep-3	171.584
		BAY 11-7082	Rep-1	22.0004				BAY 11-7082	Rep-1	30.9483
			Rep-2	21.7906					Rep-2	28.5634
			Rep-3	17.441					Rep-3	29.5131

[truncated: 13 more sheets: Figure 5e-f, Figure 5g-h, Figure 6a-f, Figure 6g-i, Figure6j-l, Figure S1, Figure S2, Figure S3, Figure S4, Figure s5, Figure s6c-d, Figure S7, Figuer S8]
